# Supplementary material for: A Simple and Efficient CRISPR/Cas9 System Using a Ribonucleoprotein Method for Flammulina filiformis
Source: J Fungi (Basel). 2022 Sep 23;8(10):1000. doi: 10.3390/jof8101000 (PMC9604558; doi:10.3390/jof8101000)
Supplement: Supplementary file 1 [file jof-08-01000-s001.zip]

Archive with 1 entries (1 files):
- jof-1864897-supplementary.pdf
